# Supplementary material for: Mitigating the Trade-Off between Non-Radiative Recombination and Charge Transport to Enable Efficient Ternary Organic Solar Cells
Source: Materials (Basel). 2023 Aug 14;16(16):5620. doi: 10.3390/ma16165620 (PMC10456567; doi:10.3390/ma16165620)
Supplement: Supplementary file 1 [file materials-16-05620-s001.zip]

Archive with 1 entries (1 files):
- materials-2497986-supplementary.pdf
